# Supplementary material for: Comparison of NK alloreactivity prediction models based on KIR-MHC interactions in haematopoietic stem cell transplantation
Source: Front Immunol. 2023 Mar 2;14:1028162. doi: 10.3389/fimmu.2023.1028162 (PMC10017772; doi:10.3389/fimmu.2023.1028162)
Supplement: Supplementary Table 1 — Spearman’s correlation coefficients between the different biological models within the haploidentical cohort. [file Table_1.xlsx]

## Sheet: Matrice_Finale
	Bw4/Bw6	Bw IPD	C1/C2	L/L syn	2DL1-C2	2DL2/3-C1	3DL1-Bw4	3DL2-A3/11	R/L quanti syn	R/L quali syn	Educ-2DL1	Educ-2DL2/3	Educ-3DL1	Educ-3DL2	Educ-DL syn	Educ-2DS1	B-pattern	Cen-B	Tel-B	KIR IPD	Donor's aKIR	D-R aKIR	Donor's iKIR	D-R iKIR	3DL1 expression	2DL1 245 C/R	-21 B dimorphism
Bw4/Bw6	1	0.373185	0.125196	0.638081	-0.0830592	0.372973	0.232566	-0.037128	0.168015	0.0834282	0.126758	-0.0175956	0.26773	0.107617	0.224288	-0.133708	-0.0135797	0.0496718	-0.134585	-0.00753356	-0.106514	0.0928956	0.00796832	0.12847	-0.0892301	0.113333	-0.0576173
Bw IPD	0.373185	1	0.122934	0.593073	-0.211167	0.365985	0.208683	0.0692215	0.136819	0.139935	0.294551	-0.290755	0.365442	-0.270177	0.0371288	-0.178516	-0.0707939	0.053186	-0.224007	0.0916016	-0.0717341	-0.33199	-0.179148	-0.115728	-0.288675	-0.2	-0.57287
C1/C2	0.125196	0.122934	1	0.712407	0.289546	0.344242	-0.0593217	-0.0694498	0.250687	0.339653	0.591633	0.477	0.178456	-0.100651	0.75201	-0.217484	-0.214929	-0.227886	0.00780616	-0.228227	-0.132452	0.0361686	-0.119241	0.0457747	-0.226679	0.359701	-0.155347
L/L syn	0.638081	0.593073	0.712407	1	0.078912	0.502967	0.108278	-0.153659	0.196393	0.201187	0.535796	0.163511	0.234104	-0.0263523	0.54243	-0.119024	-0.130574	-0.152441	0	-0.0878275	-0.0426014	-0.0750369	-0.0841625	0.0130224	-0.334405	0.231741	-0.232761
2DL1-C2	-0.0830592	-0.211167	0.289546	0.078912	1	-0.371391	-0.166667	0.0468293	0.422589	0.371391	-0.274115	0.0579674	-0.144245	-0.0249777	0.186816	-0.293294	0.274409	0.166821	0.285112	0.371818	0.387899	0.060911	0.175882	-0.161015	-0.5358	-0.0632456	0.0798596
2DL2/3-C1	0.372973	0.365985	0.344242	0.502967	-0.371391	1	0.247594	-0.0391319	0.266576	0.206897	0.24859	0.0161464	0.172697	0.00927649	0.426202	-0.16339	-0.29398	-0.180705	-0.285083	-0.32221	-0.393535	-0.160545	-0.181965	0.0142653	0.161374	0.223607	-0.0865057
3DL1-Bw4	0.232566	0.208683	-0.0593217	0.108278	-0.166667	0.247594	1	0.210732	0.478519	0.185695	0.178493	-0.342007	-0.393258	-0.104906	0.13344	0.109985	-0.130872	-0.12975	-0.0869958	-0.101217	-0.0662266	-0.0304555	-0.251259	0.122678	-0.057735	-0.04	0.12112
3DL2-A3/11	-0.037128	0.0692215	-0.0694498	-0.153659	0.0468293	-0.0391319	0.210732	1	0.715042	0.495671	0.0156726	-0.313533	0.0895913	-0.575487	0.0149974	-0.211172	-0.240203	-0.200511	-0.172544	-0.192983	-0.353553	-0.613083	-0.250622	-0.524412	0.0893	0.0309344	0.222516
R/L quanti syn	0.168015	0.136819	0.250687	0.196393	0.422589	0.266576	0.478519	0.715042	1	0.702792	-0.0110648	-0.250511	-0.106409	-0.3975	0.348293	-0.334919	-0.150016	-0.152639	-0.074799	-0.0649686	-0.183477	-0.423585	-0.222977	-0.381927	-0.20134	0.0713199	0.192982
R/L quali syn	0.0834282	0.139935	0.339653	0.201187	0.371391	0.206897	0.185695	0.495671	0.702792	1	-0.120152	0.139935	-0.0394736	-0.324677	0.267615	-0.313164	0.125431	0.180705	-0.0285083	0.201381	-0.0614899	-0.304555	0.0186631	-0.368035	0	-0.2	0.0259517
Educ-2DL1	0.126758	0.294551	0.591633	0.535796	-0.274115	0.24859	0.178493	0.0156726	-0.0110648	-0.120152	1	-0.0388004	0.214037	-0.168239	0.510899	-0.107974	-0.475215	-0.447143	-0.183206	-0.548911	-0.279398	-0.0390853	-0.302725	0.185171	-0.269706	0.54917	-0.178358
Educ-2DL2/3	-0.0175956	-0.290755	0.477	0.163511	0.0579674	0.0161464	-0.342007	-0.313533	-0.250511	0.139935	-0.0388004	1	-0.0027725	0.174368	0.324877	0.0255022	0.0832746	0.0731711	0.0444963	0.0502911	-0.0684436	0.292337	0.096128	0.188417	0.267309	-0.0349428	0.0530049
Educ-3DL1	0.26773	0.365442	0.178456	0.234104	-0.144245	0.172697	-0.393258	0.0895913	-0.106409	-0.0394736	0.214037	-0.0027725	1	-0.219474	0.238271	-0.233798	-0.307491	-0.0859941	-0.447558	-0.169932	-0.291111	-0.193661	-0.144209	-0.0169361	-0.03208	0.0280745	-0.314266
Educ-3DL2	0.107617	-0.270177	-0.100651	-0.0263523	-0.0249777	0.00927649	-0.104906	-0.575487	-0.3975	-0.324677	-0.168239	0.174368	-0.219474	1	0.0559949	0.318673	0.0222344	-0.106393	0.230078	-0.0136212	0.190563	0.393369	0.0301242	0.289827	0.0118189	0.0737718	0.0265296
Educ-DL syn	0.224288	0.0371288	0.75201	0.54243	0.186816	0.426202	0.13344	0.0149974	0.348293	0.267615	0.510899	0.324877	0.238271	0.0559949	1	-0.211341	-0.314345	-0.301261	-0.0983328	-0.26627	-0.2227	0.110663	-0.305776	0.0642931	-0.328671	0.26968	0.00745953
Educ-2DS1	-0.133708	-0.178516	-0.217484	-0.119024	-0.293294	-0.16339	0.109985	-0.211172	-0.334919	-0.313164	-0.107974	0.0255022	-0.233798	0.318673	-0.211341	1	0.218232	-0.0428117	0.517812	0.0954206	0.407902	0.345512	0.243187	0.101015	0.215166	-0.0877058	0.11272
B-pattern	-0.0135797	-0.0707939	-0.214929	-0.130574	0.274409	-0.29398	-0.130872	-0.240203	-0.150016	0.125431	-0.475215	0.0832746	-0.307491	0.0222344	-0.314345	0.218232	1	0.874698	0.603123	0.847637	0.762076	0.40112	0.703269	0.00345158	-0.153777	-0.59095	0.0119685
Cen-B	0.0496718	0.053186	-0.227886	-0.152441	0.166821	-0.180705	-0.12975	-0.200511	-0.152639	0.180705	-0.447143	0.0731711	-0.0859941	-0.106393	-0.301261	-0.0428117	0.874698	1	0.16277	0.810488	0.49716	0.253674	0.596596	0.0822951	-0.0682648	-0.70014	-0.0357481
Tel-B	-0.134585	-0.224007	0.00780616	0	0.285112	-0.285083	-0.0869958	-0.172544	-0.074799	-0.0285083	-0.183206	0.0444963	-0.447558	0.230078	-0.0983328	0.517812	0.603123	0.16277	1	0.410676	0.711707	0.420286	0.424313	-0.174817	-0.182349	0.0421117	0.0253378
KIR IPD	-0.00753356	0.0916016	-0.228227	-0.0878275	0.371818	-0.32221	-0.101217	-0.192983	-0.0649686	0.201381	-0.548911	0.0502911	-0.169932	-0.0136212	-0.26627	0.0954206	0.847637	0.810488	0.410676	1	0.590982	0.317649	0.337879	-0.134687	-0.231455	-0.833333	-0.12298
Donor's aKIR	-0.106514	-0.0717341	-0.132452	-0.0426014	0.387899	-0.393535	-0.0662266	-0.353553	-0.183477	-0.0614899	-0.279398	-0.0684436	-0.291111	0.190563	-0.2227	0.407902	0.762076	0.49716	0.711707	0.590982	1	0.498593	0.678915	0.164937	-0.47629	-0.282843	-0.0354352
D-R aKIR	0.0928956	-0.33199	0.0361686	-0.0750369	0.060911	-0.160545	-0.0304555	-0.613083	-0.423585	-0.304555	-0.0390853	0.292337	-0.193661	0.393369	0.110663	0.345512	0.40112	0.253674	0.420286	0.317649	0.498593	1	0.254478	0.574664	-0.0814025	-0.0468226	-0.115276
Donor's iKIR	0.00796832	-0.179148	-0.119241	-0.0841625	0.175882	-0.181965	-0.251259	-0.250622	-0.222977	0.0186631	-0.302725	0.096128	-0.144209	0.0301242	-0.305776	0.243187	0.703269	0.596596	0.424313	0.337879	0.678915	0.254478	1	0.1922	0	-0.126491	0.203665
D-R iKIR	0.12847	-0.115728	0.0457747	0.0130224	-0.161015	0.0142653	0.122678	-0.524412	-0.381927	-0.368035	0.185171	0.188417	-0.0169361	0.289827	0.0642931	0.101015	0.00345158	0.0822951	-0.174817	-0.134687	0.164937	0.574664	0.1922	1	0.0771816	0.141819	-0.148647
3DL1 expression	-0.0892301	-0.288675	-0.226679	-0.334405	-0.5358	0.161374	-0.057735	0.0893	-0.20134	0	-0.269706	0.267309	-0.03208	0.0118189	-0.328671	0.215166	-0.153777	-0.0682648	-0.182349	-0.231455	-0.47629	-0.0814025	0	0.0771816	1	0.0834934	0.276026
2DL1 245 C/R	0.113333	-0.2	0.359701	0.231741	-0.0632456	0.223607	-0.04	0.0309344	0.0713199	-0.2	0.54917	-0.0349428	0.0280745	0.0737718	0.26968	-0.0877058	-0.59095	-0.70014	0.0421117	-0.833333	-0.282843	-0.0468226	-0.126491	0.141819	0.0834934	1	0.0530177
-21 B dimorphism	-0.0576173	-0.57287	-0.155347	-0.232761	0.0798596	-0.0865057	0.12112	0.222516	0.192982	0.0259517	-0.178358	0.0530049	-0.314266	0.0265296	0.00745953	0.11272	0.0119685	-0.0357481	0.0253378	-0.12298	-0.0354352	-0.115276	0.203665	-0.148647	0.276026	0.0530177	1
