# Supplementary material for: Comparison of NK alloreactivity prediction models based on KIR-MHC interactions in haematopoietic stem cell transplantation
Source: Front Immunol. 2023 Mar 2;14:1028162. doi: 10.3389/fimmu.2023.1028162 (PMC10017772; doi:10.3389/fimmu.2023.1028162)
Supplement: Supplementary Table 2 — Spearman’s correlation coefficients between the different biological models within the genoidentical cohort. [file Table_2.xlsx]

## Sheet: Matrice_Finale
	2DL1-C2	2DL2/3-C1	3DL1-Bw4	3DL2-A3/11	R/L quanti syn	R/L quali syn	Educ-2DL1	Educ-2DL2/3	Educ-3DL1	Educ-3DL2	Educ-2DS1	B-pattern	Cen-B	Tel-B	KIR IPD	Donor's aKIR	D-R aKIR	Donor's iKIR	D-R iKIR	3DL1 expression	2DL1 245 C/R	-21 B dimorphism
2DL1-C2	1	-0.173422	-0.0771137	0.0863781	0.493333	0.228571	-0.868496	0.173422	0.0198979	-0.0863781	-0.245976	0.312116	0.251005	0.248878	0.174558	0.225657	-0.0396316	0.314718	-0.21094	-0.171281	-0.17505	0.360196
2DL2/3-C1	-0.173422	1	-0.0972129	0.0473557	0.332713	0.173422	0.0279553	-1	-0.151832	-0.0473557	-0.186627	-0.00308044	-0.10157	0.109864	0.0565081	0.0130446	-0.294834	-0.23511	-0.174789	-0.329854	-0.0529256	-0.31233
3DL1-Bw4	-0.0771137	-0.0972129	1	-0.347096	0.318648	0.332182	0.030052	0.0972129	-0.859265	0.347096	0.130507	-0.111687	-0.0738255	-0.0563679	-0.0241604	-0.102623	-0.113556	-0.190993	-0.0185563	0.156664	-0.13211	0.384592
3DL2-A3/11	0.0863781	0.0473557	-0.347096	1	0.527446	0.512696	-0.182231	-0.0473557	0.294959	-1	-0.0932886	-0.0455343	-0.0530378	-0.0353041	-0.0317773	0.0419179	-0.191226	-0.106243	0.00441152	-0.208605	0	-0.0802918
R/L quanti syn	0.493333	0.332713	0.318648	0.527446	1	0.730864	-0.589069	-0.332713	-0.407195	-0.527446	-0.209737	0.0609857	0.00871035	0.118444	0.0761513	0.0773483	-0.367673	-0.139337	-0.202618	-0.292269	-0.196378	0.263254
R/L quali syn	0.228571	0.173422	0.332182	0.512696	0.730864	1	-0.263181	-0.173422	-0.386588	-0.512696	-0.0478287	0.0710508	-0.0209171	0.135752	0.116372	0.182675	-0.292181	-0.0544705	-0.198777	-0.144413	-0.210042	0.102913
Educ-2DL1	-0.868496	0.0279553	0.030052	-0.182231	-0.589069	-0.263181	1	-0.0279553	0.117827	0.182231	0.283221	-0.441769	-0.404616	-0.291773	-0.35374	-0.212809	0.193315	-0.122649	0.261256	0.241514	0.444313	-0.379187
Educ-2DL2/3	0.173422	-1	0.0972129	-0.0473557	-0.332713	-0.173422	-0.0279553	1	0.151832	0.0473557	0.186627	0.00308044	0.10157	-0.109864	-0.0565081	-0.0130446	0.294834	0.23511	0.174789	0.329854	0.0529256	0.31233
Educ-3DL1	0.0198979	-0.151832	-0.859265	0.294959	-0.407195	-0.386588	0.117827	0.151832	1	-0.294959	-0.0516633	-0.100983	0.0291345	-0.216094	-0.162089	-0.029934	0.241374	0.192684	0.205402	0.147772	0.228665	-0.368597
Educ-3DL2	-0.0863781	-0.0473557	0.347096	-1	-0.527446	-0.512696	0.182231	0.0473557	-0.294959	1	0.0932886	0.0455343	0.0530378	0.0353041	0.0317773	-0.0419179	0.191226	0.106243	-0.00441152	0.208605	0	0.0802918
Educ-2DS1	-0.245976	-0.186627	0.130507	-0.0932886	-0.209737	-0.0478287	0.283221	0.186627	-0.0516633	0.0932886	1	0.293707	-0.0700306	0.584355	0.189241	0.462552	0.552903	0.338683	0.568675	0.170342	0.0586828	-0.049222
B-pattern	0.312116	-0.00308044	-0.111687	-0.0455343	0.0609857	0.0710508	-0.441769	0.00308044	-0.100983	0.0455343	0.293707	1	0.786205	0.6733	0.854041	0.735783	0.216092	0.614927	0.172264	-0.207008	-0.615628	0.0739709
Cen-B	0.251005	-0.10157	-0.0738255	-0.0530378	0.00871035	-0.0209171	-0.404616	0.10157	0.0291345	0.0530378	-0.0700306	0.786205	1	0.107858	0.684737	0.41438	-0.00400375	0.474102	0.116961	0.0516056	-0.673562	0.068334
Tel-B	0.248878	0.109864	-0.0563679	-0.0353041	0.118444	0.135752	-0.291773	-0.109864	-0.216094	0.0353041	0.584355	0.6733	0.107858	1	0.557207	0.680741	0.342218	0.364246	0.144879	-0.365575	-0.274844	0.0758098
KIR IPD	0.174558	0.0565081	-0.0241604	-0.0317773	0.0761513	0.116372	-0.35374	-0.0565081	-0.162089	0.0317773	0.189241	0.854041	0.684737	0.557207	1	0.516043	0.0737434	0.202139	-0.0250236	-0.291464	-0.766965	0.0760351
Donor's aKIR	0.225657	0.0130446	-0.102623	0.0419179	0.0773483	0.182675	-0.212809	-0.0130446	-0.029934	-0.0419179	0.462552	0.735783	0.41438	0.680741	0.516043	1	0.316769	0.673764	0.26917	-0.237202	-0.284521	-0.0684091
D-R aKIR	-0.0396316	-0.294834	-0.113556	-0.191226	-0.367673	-0.292181	0.193315	0.294834	0.241374	0.191226	0.552903	0.216092	-0.00400375	0.342218	0.0737434	0.316769	1	0.477342	0.717388	0.0499494	0.18517	-0.176623
Donor's iKIR	0.314718	-0.23511	-0.190993	-0.106243	-0.139337	-0.0544705	-0.122649	0.23511	0.192684	0.106243	0.338683	0.614927	0.474102	0.364246	0.202139	0.673764	0.477342	1	0.434924	0.108402	0.00747414	-0.0436001
D-R iKIR	-0.21094	-0.174789	-0.0185563	0.00441152	-0.202618	-0.198777	0.261256	0.174789	0.205402	-0.00441152	0.568675	0.172264	0.116961	0.144879	-0.0250236	0.26917	0.717388	0.434924	1	0.28275	0.189697	-0.212701
3DL1 expression	-0.171281	-0.329854	0.156664	-0.208605	-0.292269	-0.144413	0.241514	0.329854	0.147772	0.208605	0.170342	-0.207008	0.0516056	-0.365575	-0.291464	-0.237202	0.0499494	0.108402	0.28275	1	-0.0173951	0.0530591
2DL1 245 C/R	-0.17505	-0.0529256	-0.13211	0	-0.196378	-0.210042	0.444313	0.0529256	0.228665	0	0.0586828	-0.615628	-0.673562	-0.274844	-0.766965	-0.284521	0.18517	0.00747414	0.189697	-0.0173951	1	-0.245625
-21 B dimorphism	0.360196	-0.31233	0.384592	-0.0802918	0.263254	0.102913	-0.379187	0.31233	-0.368597	0.0802918	-0.049222	0.0739709	0.068334	0.0758098	0.0760351	-0.0684091	-0.176623	-0.0436001	-0.212701	0.0530591	-0.245625	1
