# Supplementary material for: Comparison of NK alloreactivity prediction models based on KIR-MHC interactions in haematopoietic stem cell transplantation
Source: Front Immunol. 2023 Mar 2;14:1028162. doi: 10.3389/fimmu.2023.1028162 (PMC10017772; doi:10.3389/fimmu.2023.1028162)
Supplement: Supplementary Table 3 — Spearman’s correlation coefficients between the different biological models within the whole cohort (genoidentical and haploidentical). [file Table_3.xlsx]

## Sheet: Matrice_Finale
	Bw4/Bw6	Bw IPD	C1/C2	L/L syn	2DL1-C2	2DL2/3-C1	3DL1-Bw4	3DL2-A3/11	R/L quanti syn	R/L quali syn	Educ-2DL1	Educ-2DL2/3	Educ-3DL1	Educ-3DL2	Educ-DL syn	Educ-2DS1	B-pattern	Cen-B	Tel-B	KIR IPD	Donor's aKIR	D-R aKIR	Donor's iKIR	D-R iKIR	3DL1 expression	2DL1 245 C/R	-21 B dimorphism
Bw4/Bw6	1	0.376136	0.109532	0.634681	-0.0958745	0.261197	0.154353	-0.0278174	0.1081	0.0481812	0.107403	-0.0334202	0.135774	0.0910191	0.154332	-0.0537484	-0.00566839	0.0291294	-0.0701273	-0.0106803	-0.0512018	0.071955	0.00667695	0.0910428	-0.0523226	0.0791772	-0.0348471
Bw IPD	0.376136	1	0.117317	0.592197	-0.164678	0.262431	0.124461	0.0460931	0.0924596	0.091312	0.229999	-0.235514	0.211823	-0.172877	0.0143845	-0.0955686	-0.0472283	0.0323878	-0.13762	0.0595591	-0.0423409	-0.21475	-0.120732	-0.06962	-0.191868	-0.134076	-0.374833
C1/C2	0.109532	0.117317	1	0.709139	0.240729	0.255761	-0.0592512	-0.0434598	0.173954	0.225824	0.452979	0.368012	0.138579	-0.083466	0.723838	-0.139018	-0.152431	-0.153589	-0.00585537	-0.152384	-0.102777	0.0155227	-0.0806177	0.0160297	-0.153213	0.239693	-0.112165
L/L syn	0.634681	0.592197	0.709139	1	0.0572172	0.36411	0.0591071	-0.102145	0.132557	0.132137	0.414349	0.118295	0.142305	-0.020831	0.501086	-0.068025	-0.0895785	-0.105592	0	-0.0603272	-0.0252016	-0.0481042	-0.0556762	0.00504356	-0.213373	0.163042	-0.15401
2DL1-C2	-0.0958745	-0.164678	0.240729	0.0572172	1	-0.253966	-0.15657	0.0659419	0.447968	0.293151	-0.508507	0.133282	-0.00849698	-0.0832555	0.219508	-0.280306	0.27927	0.206579	0.236382	0.27799	0.267613	-0.00396678	0.23267	-0.200209	-0.348536	-0.121618	0.200633
2DL2/3-C1	0.261197	0.262431	0.255761	0.36411	-0.253966	1	0.0275045	0.00568384	0.298422	0.18951	0.141996	-0.42689	0.00898848	-0.0317162	0.314847	-0.181207	-0.151805	-0.13663	-0.0870384	-0.13159	-0.194121	-0.234411	-0.208734	-0.0969034	-0.102233	0.0785824	-0.207336
3DL1-Bw4	0.154353	0.124461	-0.0592512	0.0591071	-0.15657	0.0275045	1	-0.13365	0.361524	0.265415	0.108826	-0.117496	-0.710189	0.201056	-0.0179781	0.146928	-0.10918	-0.0986337	-0.0449104	-0.0597188	-0.0670405	-0.0661243	-0.204094	0.0502762	0.0844342	-0.0895311	0.287981
3DL2-A3/11	-0.0278174	0.0460931	-0.0434598	-0.102145	0.0659419	0.00568384	-0.13365	1	0.615798	0.505181	-0.0733337	-0.180464	0.202906	-0.801178	0.012384	-0.138013	-0.135924	-0.120623	-0.0952939	-0.105584	-0.140548	-0.373818	-0.171448	-0.214806	-0.0900117	0.0101603	0.0493334
R/L quanti syn	0.1081	0.0924596	0.173954	0.132557	0.447968	0.298422	0.361524	0.615798	1	0.717468	-0.262197	-0.284966	-0.269046	-0.464061	0.232765	-0.257262	-0.0416842	-0.0706245	0.029531	0.00888867	-0.0525037	-0.392012	-0.179767	-0.276925	-0.257281	-0.0759638	0.226253
R/L quali syn	0.0481812	0.091312	0.225824	0.132137	0.293151	0.18951	0.265415	0.505181	0.717468	1	-0.181706	-0.0106559	-0.234597	-0.427113	0.168916	-0.149404	0.0956749	0.0727506	0.0645863	0.155861	0.064391	-0.297865	-0.0222718	-0.268324	-0.0940488	-0.206208	0.0666157
Educ-2DL1	0.107403	0.229999	0.452979	0.414349	-0.508507	0.141996	0.108826	-0.0733337	-0.262197	-0.181706	1	-0.0457075	0.141173	0.00425705	0.341166	0.101729	-0.451278	-0.423152	-0.21883	-0.454735	-0.23136	0.0836807	-0.214159	0.22315	-0.0205627	0.492191	-0.261226
Educ-2DL2/3	-0.0334202	-0.235514	0.368012	0.118295	0.133282	-0.42689	-0.117496	-0.180464	-0.284966	-0.0106559	-0.0457075	1	0.0972358	0.0925769	0.264526	0.0950972	0.0461149	0.0898667	-0.0327211	0.00930296	-0.0492533	0.279834	0.159483	0.164157	0.286236	0.00148297	0.172304
Educ-3DL1	0.135774	0.211823	0.138579	0.142305	-0.00849698	0.00898848	-0.710189	0.202906	-0.269046	-0.234597	0.141173	0.0972358	1	-0.280275	0.208897	-0.139907	-0.190413	-0.0136752	-0.321175	-0.154767	-0.157106	0.0503455	0.0482009	0.101564	0.0676128	0.135651	-0.348406
Educ-3DL2	0.0910191	-0.172877	-0.083466	-0.020831	-0.0832555	-0.0317162	0.201056	-0.801178	-0.464061	-0.427113	0.00425705	0.0925769	-0.280275	1	-0.0177993	0.191184	0.0356557	-0.0270725	0.127624	0.00448566	0.0802008	0.282775	0.0703023	0.125307	0.142415	0.0364619	0.0675459
Educ-DL syn	0.154332	0.0143845	0.723838	0.501086	0.219508	0.314847	-0.0179781	0.012384	0.232765	0.168916	0.341166	0.264526	0.208897	-0.0177993	1	-0.161515	-0.210225	-0.179575	-0.0948197	-0.155123	-0.185041	0.0419103	-0.193955	-0.00112097	-0.219812	0.155103	-0.0172189
Educ-2DS1	-0.0537484	-0.0955686	-0.139018	-0.068025	-0.280306	-0.181207	0.146928	-0.138013	-0.257262	-0.149404	0.101729	0.0950972	-0.139907	0.191184	-0.161515	1	0.260317	-0.0625654	0.564384	0.142153	0.447354	0.474451	0.298142	0.401803	0.19042	0.00432603	0.0208395
B-pattern	-0.00566839	-0.0472283	-0.152431	-0.0895785	0.27927	-0.151805	-0.10918	-0.135924	-0.0416842	0.0956749	-0.451278	0.0461149	-0.190413	0.0356557	-0.210225	0.260317	1	0.828485	0.639629	0.849774	0.745157	0.29566	0.655817	0.0979018	-0.179508	-0.601094	0.0472867
Cen-B	0.0291294	0.0323878	-0.153589	-0.105592	0.206579	-0.13663	-0.0986337	-0.120623	-0.0706245	0.0727506	-0.423152	0.0898667	-0.0136752	-0.0270725	-0.179575	-0.0625654	0.828485	1	0.130818	0.746134	0.44404	0.103047	0.530456	0.0941219	-0.00165349	-0.68521	0.0196539
Tel-B	-0.0701273	-0.13762	-0.00585537	0	0.236382	-0.0870384	-0.0449104	-0.0952939	0.029531	0.0645863	-0.21883	-0.0327211	-0.321175	0.127624	-0.0948197	0.564384	0.639629	0.130818	1	0.48532	0.698347	0.381733	0.391578	0.0257053	-0.278015	-0.13775	0.0583033
KIR IPD	-0.0106803	0.0595591	-0.152384	-0.0603272	0.27799	-0.13159	-0.0597188	-0.105584	0.00888867	0.155861	-0.454735	0.00930296	-0.154767	0.00448566	-0.155123	0.142153	0.849774	0.746134	0.48532	1	0.541964	0.176858	0.264374	-0.0826006	-0.266132	-0.794448	-0.0161498
Donor's aKIR	-0.0512018	-0.0423409	-0.102777	-0.0252016	0.267613	-0.194121	-0.0670405	-0.140548	-0.0525037	0.064391	-0.23136	-0.0492533	-0.157106	0.0802008	-0.185041	0.447354	0.745157	0.44404	0.698347	0.541964	1	0.399431	0.670942	0.23239	-0.324874	-0.275591	-0.0502211
D-R aKIR	0.071955	-0.21475	0.0155227	-0.0481042	-0.00396678	-0.234411	-0.0661243	-0.373818	-0.392012	-0.297865	0.0836807	0.279834	0.0503455	0.282775	0.0419103	0.474451	0.29566	0.103047	0.381733	0.176858	0.399431	1	0.38084	0.660381	0.00296938	0.0937121	-0.143085
Donor's iKIR	0.00667695	-0.120732	-0.0806177	-0.0556762	0.23267	-0.208734	-0.204094	-0.171448	-0.179767	-0.0222718	-0.214159	0.159483	0.0482009	0.0703023	-0.193955	0.298142	0.655817	0.530456	0.391578	0.264374	0.670942	0.38084	1	0.333926	0.0631076	-0.0513373	0.0673088
D-R iKIR	0.0910428	-0.06962	0.0160297	0.00504356	-0.200209	-0.0969034	0.0502762	-0.214806	-0.276925	-0.268324	0.22315	0.164157	0.101564	0.125307	-0.00112097	0.401803	0.0979018	0.0941219	0.0257053	-0.0826006	0.23239	0.660381	0.333926	1	0.209973	0.170925	-0.178401
3DL1 expression	-0.0523226	-0.191868	-0.153213	-0.213373	-0.348536	-0.102233	0.0844342	-0.0900117	-0.257281	-0.0940488	-0.0205627	0.286236	0.0676128	0.142415	-0.219812	0.19042	-0.179508	-0.00165349	-0.278015	-0.266132	-0.324874	0.00296938	0.0631076	0.209973	1	0.0350474	0.146456
2DL1 245 C/R	0.0791772	-0.134076	0.239693	0.163042	-0.121618	0.0785824	-0.0895311	0.0101603	-0.0759638	-0.206208	0.492191	0.00148297	0.135651	0.0364619	0.155103	0.00432603	-0.601094	-0.68521	-0.13775	-0.794448	-0.275591	0.0937121	-0.0513373	0.170925	0.0350474	1	-0.115409
-21 B dimorphism	-0.0348471	-0.374833	-0.112165	-0.15401	0.200633	-0.207336	0.287981	0.0493334	0.226253	0.0666157	-0.261226	0.172304	-0.348406	0.0675459	-0.0172189	0.0208395	0.0472867	0.0196539	0.0583033	-0.0161498	-0.0502211	-0.143085	0.0673088	-0.178401	0.146456	-0.115409	1
