# Supplementary material for: Comparison of NK alloreactivity prediction models based on KIR-MHC interactions in haematopoietic stem cell transplantation
Source: Front Immunol. 2023 Mar 2;14:1028162. doi: 10.3389/fimmu.2023.1028162 (PMC10017772; doi:10.3389/fimmu.2023.1028162)
Supplement: Supplementary Table 7 — p-values of the Gray test used to compare the cumulative incidence of post-allograft’s outcomes (death, relapse, aGVHD and cGVHD) according to the results of alloreactivity predictions’, death being considered as a competitive risk in the various models. [file Table_7.xlsx]

## Sheet: Feuil1
	Death			Relapse			aGVH			cGVH
	Geno	Haplo	Both	Geno	Haplo	Both	Geno	Haplo	Both	Geno	Haplo	Both
C1/C2	NA	0.48	0.37	NA	0.17	0.15	NA	0.10	0.01	NA	0.46	0.45
L/L syn	NA	0.27	0.92	NA	0.45	0.41	NA	NA	NA	NA	0.84	0.76
2DL1-C2	0.68	0.30	0.66	0.89	0.95	0.96	0.62	0.09	0.02	0.42	0.18	0.94
2DL2/3-C1	0.35	0.82	0.92	0.27	0.41	0.65	0.31	0.84	0.41	0.98	0.47	1
3DL1-Bw4	0.49	0.19	0.45	0.67	0.34	0.55	0.32	0.96	0.98	0.59	0.40	0.68
3DL2-A3/11	0.95	0.37	0.62	0.46	0.26	0.82	0.29	0.78	0.32	0.26	0.54	0.79
R/L quanti syn	0.84	0.72	0.66	0.36	0.48	0.94	0.28	0.45	0.17	0.64	0.59	0.64
R/L quali syn	0.77	0.94	0.82	0.91	0.85	0.86	0.11	0.19	0.06	0.57	0.31	0.94
Educ-DL syn	NA	0.10	0.60	NA	0.84	0.92	NA	0.57	0.74	NA	0.49	0.45
B-pattern	0.46	0.21	0.68	0.75	0.91	0.66	NA	0.03	0.23	0.98	0.67	0.88
Cen-B	0.73	0.40	0.63	0.44	0.68	0.47	0.08	0.03	0.006	0.55	0.77	0.40
Tel-B	0.36	0.61	0.83	0.63	0.89	0.61	0.88	0.23	NA	0.89	0.002	NA
KIR IPD	0.38	0.10	0.45	0.70	0.69	0.52	NA	0.02	0.10	0.84	0.38	0.82
Donor's aKIR	0.09	0.73	0.16	0.36	0.63	0.47	NA	0.70	0.84	0.57	0.91	0.39
D-R aKIR	0.29	0.75	0.41	0.69	0.54	0.87	0.53	0.10	0.13	NA	0.34	0.44
Donor's iKIR	0.28	0.57	0.62	0.65	0.59	0.98	0.64	0.85	0.97	0.42	0.69	0.95
D-R iKIR	0.55	0.36	0.14	0.45	0.52	0.84	0.45	0.82	0.63	NA	0.02	NA
3DL1 expression	0.40	0.13	0.15	0.99	0.15	0.35	NA	0.82	NA	0.60	0.95	0.69
2DL1 245 C/R	0.45	0.67	0.48	0.22	0.87	0.47	0.02	NA	NA	0.23	0.84	0.40
-21 B dimorphism	0.13	0.67	0.17	0.38	0.005	0.25	0.93	0.97	0.82	0.20	0.68	0.58
